# Supplementary material for: Interactive design generation and optimization from generative adversarial networks in spatial computing
Source: Sci Rep. 2024 Mar 2;14:5154. doi: 10.1038/s41598-024-54783-6 (PMC10908823; doi:10.1038/s41598-024-54783-6)
Supplement: Supplementary file 1 — Supplementary Information. [file 41598_2024_54783_MOESM1_ESM.zip]

Archive with 13 entries (11 files):
- Data packet/
- Data packet/ACWGAN code.txt
- Data packet/Data.xps
- Data packet/Figures/
- Data packet/Figures/figure1.vsdx
- Data packet/Figures/figure2.vsdx
- Data packet/Figures/figure3.vsdx
- Data packet/Figures/figure4.png
- Data packet/Figures/figure5.png
- Data packet/Figures/figure6.png
- Data packet/Figures/figure7.png
- Data packet/Figures/figure8.opju
- Data packet/Figures/figure9.opju
