# Supplementary material for: Interactive design generation and optimization from generative adversarial networks in spatial computing
Source: Sci Rep. 2024 Mar 2;14:5154. doi: 10.1038/s41598-024-54783-6 (PMC10908823; doi:10.1038/s41598-024-54783-6)
Supplement: Supplementary file 1 — Supplementary Information. [file 41598_2024_54783_MOESM1_ESM.zip › Data packet/ACWGAN code.txt]

import numpy as np
import tensorflow as tf
from tensorflow.keras.layers import Dense, Flatten, Conv2D, LeakyReLU
from tensorflow.keras.optimizers import RMSprop

# Initialize the generator and discriminator model weights
generator = create_generator_model()
discriminator = create_discriminator_model()

# Define loss functions
def generator_loss(fake_output, auxiliary_output):
    # Define generator loss based on Wasserstein distance
    # Add auxiliary classifier loss as well
    return wasserstein_loss(fake_output) + auxiliary_classifier_loss(auxiliary_output)

def discriminator_loss(real_output, fake_output):
    # Define discriminator loss based on Wasserstein distance
    return wasserstein_loss(real_output) - wasserstein_loss(fake_output)

# Define optimizer
generator_optimizer = RMSprop(learning_rate=0.00005)
discriminator_optimizer = RMSprop(learning_rate=0.00005)

# Training loop
for epoch in range(epochs):
    for batch_data in dataset:
        # Train discriminator
        real_images = batch_data
        generated_images = generator.generate_fake_samples(batch_size)
        
        with tf.GradientTape() as disc_tape:
            real_output = discriminator(real_images)
            fake_output = discriminator(generated_images)
            disc_loss = discriminator_loss(real_output, fake_output)
        
        discriminator_gradients = disc_tape.gradient(disc_loss, discriminator.trainable_variables)
        discriminator_optimizer.apply_gradients(zip(discriminator_gradients, discriminator.trainable_variables))
        
        # Train generator
        generated_images = generator.generate_fake_samples(batch_size)
        
        with tf.GradientTape() as gen_tape:
            fake_output = discriminator(generated_images)
            auxiliary_output = auxiliary_classifier(generated_images)
            gen_loss = generator_loss(fake_output, auxiliary_output)
        
        generator_gradients = gen_tape.gradient(gen_loss, generator.trainable_variables)
        generator_optimizer.apply_gradients(zip(generator_gradients, generator.trainable_variables))
        
        # Train auxiliary classifier
        with tf.GradientTape() as aux_tape:
            auxiliary_output = auxiliary_classifier(real_images)
            aux_loss = auxiliary_classifier_loss(auxiliary_output)
        
        auxiliary_gradients = aux_tape.gradient(aux_loss, auxiliary_classifier.trainable_variables)
        auxiliary_optimizer.apply_gradients(zip(auxiliary_gradients, auxiliary_classifier.trainable_variables))
    
    print("Epoch {}: Generator Loss - {}, Discriminator Loss - {}, Auxiliary Classifier Loss - {}".format(epoch, gen_loss, disc_loss, aux_loss))

print("Training complete.")
